# Supplementary material for: Spatial Transcriptomics of Developing Wheat Seed Reveals Concentric Gene Expression Zones and Subgenome Biased Expression of Key Genes
Source: Plant Biotechnol J. 2025 Sep 4;23(12):5934–49. doi: 10.1111/pbi.70351 (PMC12665067; doi:10.1111/pbi.70351)
Supplement: Supplementary file 1 — Data S1: pbi70351‐sup‐0001‐DataS1.zip. [file PBI-23-5934-s001.zip]

Archive with 3 entries (3 files):
- Captions for Tables S1-S9.docx
- pbi70351-sup-0001-DataS1.pdf
- pbi70351-sup-0002-DataS2.xlsx
