# Supplementary material for: Spatial Transcriptomics of Developing Wheat Seed Reveals Concentric Gene Expression Zones and Subgenome Biased Expression of Key Genes
Source: Plant Biotechnol J. 2025 Sep 4;23(12):5934–49. doi: 10.1111/pbi.70351 (PMC12665067; doi:10.1111/pbi.70351)
Supplement: Supplementary file 1 — Data S1: pbi70351‐sup‐0001‐DataS1.zip. [file PBI-23-5934-s001.zip › pbi70351-sup-0002-DataS2.xlsx]

## Sheet: Table S1
D02266B1_paralog_pairwise_tests
gene_1_common_name	gene_2_common_name	observed_difference_in_means	estimated_p_value	adjusted_p_value	replicates	gene_1_name	gene_2_name	gene_1_cluster_ID	gene_2_cluster_ID
pinB_A	pinB_B	-0.0633929	8e-06	<0.01	5e+05	LOC123101925	LOC543308	NA	NA
pinB_A	pinB_D	-0.40625	0	< 0.005	5e+05	LOC123101925	LOC100125699	NA	NA
pinB_B	pinB_D	-0.342857	0	< 0.005	5e+05	LOC543308	LOC100125699	NA	NA
TaNAC019_A	TaNAC019_B	0.000892857	1	1	5e+05	LOC123057832	LOC123064838	NA	NA
TaNAC019_A	TaNAC019_D	-0.00178571	0.624912	1	5e+05	LOC123057832	LOC123073994	NA	NA
TaNAC019_B	TaNAC019_D	-0.00267857	0.248874	1	5e+05	LOC123064838	LOC123073994	NA	NA
TabZIP28_A	TabZIP28_B	0.00178571	0.906222	1	5e+05	LOC123187748	LOC123043995	NA	NA
TabZIP28_A	TabZIP28_D	-0.000892857	1	1	5e+05	LOC123187748	LOC123051864	NA	NA
TabZIP28_B	TabZIP28_D	-0.00267857	0.58928	1	5e+05	LOC123043995	LOC123051864	NA	NA
EM_A	EM_B	-0.0169643	0.100914	1	5e+05	LOC543476	LOC543084	NA	NA
EM_A	EM_D	-0.00267857	0.828462	1	5e+05	LOC543476	LOC123182837	NA	NA
EM_B	EM_D	0.0142857	0.18807	1	5e+05	LOC543084	LOC123182837	NA	NA
ASI_A	ASI_B	-0.0839286	0	< 0.005	5e+05	LOC123185730	LOC123041664	NA	NA
ASI_A	ASI_D	-0.0401786	0	< 0.005	5e+05	LOC123185730	LOC123049628	NA	NA
ASI_B	ASI_D	0.04375	0.00257	>0.05	5e+05	LOC123041664	LOC123049628	NA	NA
PPDK_A	PPDK_B	0.0133929	0.088542	1	5e+05	LOC123055206	LOC123132411	NA	NA
PPDK_A	PPDK_D	-0.00178571	0.919922	1	5e+05	LOC123055206	LOC123181969	NA	NA
PPDK_B	PPDK_D	-0.0151786	0.072392	1	5e+05	LOC123132411	LOC123181969	NA	NA
ATG8_A	ATG8_B	-0.0142857	0.048162	1	5e+05	LOC123188447	LOC123044698	NA	NA
ATG8_A	ATG8_D	-0.00625	0.373802	1	5e+05	LOC123188447	LOC542962	NA	NA
ATG8_B	ATG8_D	0.00803571	0.363938	1	5e+05	LOC123044698	LOC542962	NA	NA
Met_B	Met_D	-0.441071	0	< 0.005	5e+05	LOC123104584	LOC123179983	NA	NA

## Sheet: Table S2
D02266B1_cluster_pairwise_tests
triplicate_names	cluster_group_1_name	cluster_group_2_name	observed_difference_in_means	estimated_p_value	adjusted_p_value	replicates	gene_1_name	gene_2_name	gene_1_cluster_ID	gene_2_cluster_ID
pinB_A, pinB_B, pinB_D	endosperm_clusters	pericarp_cluster	0.0667209	0.247458	1	500000	list(pinB_A = "LOC123101925", pinB_B = "LOC543308", pinB_D = "LOC100125699")	list(pinB_A = "LOC123101925", pinB_B = "LOC543308", pinB_D = "LOC100125699")	list(1, 3, 4, 6)	list(8)
pinB_A, pinB_B, pinB_D	endosperm_clusters	crease_clusters	0.266597	0	< 0.005	500000	list(pinB_A = "LOC123101925", pinB_B = "LOC543308", pinB_D = "LOC100125699")	list(pinB_A = "LOC123101925", pinB_B = "LOC543308", pinB_D = "LOC100125699")	list(1, 3, 4, 6)	list(7, 10)
pinB_A, pinB_B, pinB_D	endosperm_clusters	embryo_cluster	0.205222	0.000904	>0.05	500000	list(pinB_A = "LOC123101925", pinB_B = "LOC543308", pinB_D = "LOC100125699")	list(pinB_A = "LOC123101925", pinB_B = "LOC543308", pinB_D = "LOC100125699")	list(1, 3, 4, 6)	list(9)
pinB_A, pinB_B, pinB_D	pericarp_cluster	crease_clusters	0.199876	0	< 0.005	500000	list(pinB_A = "LOC123101925", pinB_B = "LOC543308", pinB_D = "LOC100125699")	list(pinB_A = "LOC123101925", pinB_B = "LOC543308", pinB_D = "LOC100125699")	list(8)	list(7, 10)
pinB_A, pinB_B, pinB_D	pericarp_cluster	embryo_cluster	0.138502	0.01493	1	500000	list(pinB_A = "LOC123101925", pinB_B = "LOC543308", pinB_D = "LOC100125699")	list(pinB_A = "LOC123101925", pinB_B = "LOC543308", pinB_D = "LOC100125699")	list(8)	list(9)
pinB_A, pinB_B, pinB_D	crease_clusters	embryo_cluster	-0.0613746	0.012762	1	500000	list(pinB_A = "LOC123101925", pinB_B = "LOC543308", pinB_D = "LOC100125699")	list(pinB_A = "LOC123101925", pinB_B = "LOC543308", pinB_D = "LOC100125699")	list(7, 10)	list(9)
TaNAC019_A, TaNAC019_B, TaNAC019_D	endosperm_clusters	pericarp_cluster	-0.00456517	0.295328	1	500000	list(TaNAC019_A = "LOC123057832", TaNAC019_B = "LOC123064838", TaNAC019_D = "LOC123073994")	list(TaNAC019_A = "LOC123057832", TaNAC019_B = "LOC123064838", TaNAC019_D = "LOC123073994")	list(1, 3, 4, 6)	list(8)
TaNAC019_A, TaNAC019_B, TaNAC019_D	endosperm_clusters	crease_clusters	0.00172414	0.629476	1	500000	list(TaNAC019_A = "LOC123057832", TaNAC019_B = "LOC123064838", TaNAC019_D = "LOC123073994")	list(TaNAC019_A = "LOC123057832", TaNAC019_B = "LOC123064838", TaNAC019_D = "LOC123073994")	list(1, 3, 4, 6)	list(7, 10)
TaNAC019_A, TaNAC019_B, TaNAC019_D	endosperm_clusters	embryo_cluster	0.00172414	1	1	500000	list(TaNAC019_A = "LOC123057832", TaNAC019_B = "LOC123064838", TaNAC019_D = "LOC123073994")	list(TaNAC019_A = "LOC123057832", TaNAC019_B = "LOC123064838", TaNAC019_D = "LOC123073994")	list(1, 3, 4, 6)	list(9)
TaNAC019_A, TaNAC019_B, TaNAC019_D	pericarp_cluster	crease_clusters	0.00628931	0.285512	1	500000	list(TaNAC019_A = "LOC123057832", TaNAC019_B = "LOC123064838", TaNAC019_D = "LOC123073994")	list(TaNAC019_A = "LOC123057832", TaNAC019_B = "LOC123064838", TaNAC019_D = "LOC123073994")	list(8)	list(7, 10)
TaNAC019_A, TaNAC019_B, TaNAC019_D	pericarp_cluster	embryo_cluster	0.00628931	1	1	500000	list(TaNAC019_A = "LOC123057832", TaNAC019_B = "LOC123064838", TaNAC019_D = "LOC123073994")	list(TaNAC019_A = "LOC123057832", TaNAC019_B = "LOC123064838", TaNAC019_D = "LOC123073994")	list(8)	list(9)
TaNAC019_A, TaNAC019_B, TaNAC019_D	crease_clusters	embryo_cluster	0	1	1	500000	list(TaNAC019_A = "LOC123057832", TaNAC019_B = "LOC123064838", TaNAC019_D = "LOC123073994")	list(TaNAC019_A = "LOC123057832", TaNAC019_B = "LOC123064838", TaNAC019_D = "LOC123073994")	list(7, 10)	list(9)
TabZIP28_A, TabZIP28_B, TabZIP28_D	endosperm_clusters	pericarp_cluster	0.00287356	1	1	500000	list(TabZIP28_A = "LOC123187748", TabZIP28_B = "LOC123043995", TabZIP28_D = "LOC123051864")	list(TabZIP28_A = "LOC123187748", TabZIP28_B = "LOC123043995", TabZIP28_D = "LOC123051864")	list(1, 3, 4, 6)	list(8)
TabZIP28_A, TabZIP28_B, TabZIP28_D	endosperm_clusters	crease_clusters	-0.0249042	0.00084	>0.05	500000	list(TabZIP28_A = "LOC123187748", TabZIP28_B = "LOC123043995", TabZIP28_D = "LOC123051864")	list(TabZIP28_A = "LOC123187748", TabZIP28_B = "LOC123043995", TabZIP28_D = "LOC123051864")	list(1, 3, 4, 6)	list(7, 10)
TabZIP28_A, TabZIP28_B, TabZIP28_D	endosperm_clusters	embryo_cluster	-0.00437281	0.367748	1	500000	list(TabZIP28_A = "LOC123187748", TabZIP28_B = "LOC123043995", TabZIP28_D = "LOC123051864")	list(TabZIP28_A = "LOC123187748", TabZIP28_B = "LOC123043995", TabZIP28_D = "LOC123051864")	list(1, 3, 4, 6)	list(9)
TabZIP28_A, TabZIP28_B, TabZIP28_D	pericarp_cluster	crease_clusters	-0.0277778	0.189274	1	500000	list(TabZIP28_A = "LOC123187748", TabZIP28_B = "LOC123043995", TabZIP28_D = "LOC123051864")	list(TabZIP28_A = "LOC123187748", TabZIP28_B = "LOC123043995", TabZIP28_D = "LOC123051864")	list(8)	list(7, 10)
TabZIP28_A, TabZIP28_B, TabZIP28_D	pericarp_cluster	embryo_cluster	-0.00724638	0.464532	1	500000	list(TabZIP28_A = "LOC123187748", TabZIP28_B = "LOC123043995", TabZIP28_D = "LOC123051864")	list(TabZIP28_A = "LOC123187748", TabZIP28_B = "LOC123043995", TabZIP28_D = "LOC123051864")	list(8)	list(9)
TabZIP28_A, TabZIP28_B, TabZIP28_D	crease_clusters	embryo_cluster	0.0205314	0.449136	1	500000	list(TabZIP28_A = "LOC123187748", TabZIP28_B = "LOC123043995", TabZIP28_D = "LOC123051864")	list(TabZIP28_A = "LOC123187748", TabZIP28_B = "LOC123043995", TabZIP28_D = "LOC123051864")	list(7, 10)	list(9)
EM_A, EM_B, EM_D	endosperm_clusters	pericarp_cluster	-0.0817285	2e-06	<0.01	500000	list(EM_A = "LOC543476", EM_B = "LOC543084", EM_D = "LOC123182837")	list(EM_A = "LOC543476", EM_B = "LOC543084", EM_D = "LOC123182837")	list(1, 3, 4, 6)	list(8)
EM_A, EM_B, EM_D	endosperm_clusters	crease_clusters	-0.0214559	0.009302	1	500000	list(EM_A = "LOC543476", EM_B = "LOC543084", EM_D = "LOC123182837")	list(EM_A = "LOC543476", EM_B = "LOC543084", EM_D = "LOC123182837")	list(1, 3, 4, 6)	list(7, 10)
EM_A, EM_B, EM_D	endosperm_clusters	embryo_cluster	-0.283533	0	< 0.005	500000	list(EM_A = "LOC543476", EM_B = "LOC543084", EM_D = "LOC123182837")	list(EM_A = "LOC543476", EM_B = "LOC543084", EM_D = "LOC123182837")	list(1, 3, 4, 6)	list(9)
EM_A, EM_B, EM_D	pericarp_cluster	crease_clusters	0.0602725	0.02822	1	500000	list(EM_A = "LOC543476", EM_B = "LOC543084", EM_D = "LOC123182837")	list(EM_A = "LOC543476", EM_B = "LOC543084", EM_D = "LOC123182837")	list(8)	list(7, 10)
EM_A, EM_B, EM_D	pericarp_cluster	embryo_cluster	-0.201805	0.000484	>0.05	500000	list(EM_A = "LOC543476", EM_B = "LOC543084", EM_D = "LOC123182837")	list(EM_A = "LOC543476", EM_B = "LOC543084", EM_D = "LOC123182837")	list(8)	list(9)
EM_A, EM_B, EM_D	crease_clusters	embryo_cluster	-0.262077	0	< 0.005	500000	list(EM_A = "LOC543476", EM_B = "LOC543084", EM_D = "LOC123182837")	list(EM_A = "LOC543476", EM_B = "LOC543084", EM_D = "LOC123182837")	list(7, 10)	list(9)
ASI_A, ASI_B, ASI_D	endosperm_clusters	pericarp_cluster	-0.415474	0	< 0.005	500000	list(ASI_A = "LOC123185730", ASI_B = "LOC123041664", ASI_D = "LOC123049628")	list(ASI_A = "LOC123185730", ASI_B = "LOC123041664", ASI_D = "LOC123049628")	list(1, 3, 4, 6)	list(8)
ASI_A, ASI_B, ASI_D	endosperm_clusters	crease_clusters	0.0348311	0.001144	>0.05	500000	list(ASI_A = "LOC123185730", ASI_B = "LOC123041664", ASI_D = "LOC123049628")	list(ASI_A = "LOC123185730", ASI_B = "LOC123041664", ASI_D = "LOC123049628")	list(1, 3, 4, 6)	list(7, 10)
ASI_A, ASI_B, ASI_D	endosperm_clusters	embryo_cluster	0.0373563	0.038572	1	500000	list(ASI_A = "LOC123185730", ASI_B = "LOC123041664", ASI_D = "LOC123049628")	list(ASI_A = "LOC123185730", ASI_B = "LOC123041664", ASI_D = "LOC123049628")	list(1, 3, 4, 6)	list(9)
ASI_A, ASI_B, ASI_D	pericarp_cluster	crease_clusters	0.450305	0	< 0.005	500000	list(ASI_A = "LOC123185730", ASI_B = "LOC123041664", ASI_D = "LOC123049628")	list(ASI_A = "LOC123185730", ASI_B = "LOC123041664", ASI_D = "LOC123049628")	list(8)	list(7, 10)
ASI_A, ASI_B, ASI_D	pericarp_cluster	embryo_cluster	0.45283	0	< 0.005	500000	list(ASI_A = "LOC123185730", ASI_B = "LOC123041664", ASI_D = "LOC123049628")	list(ASI_A = "LOC123185730", ASI_B = "LOC123041664", ASI_D = "LOC123049628")	list(8)	list(9)
ASI_A, ASI_B, ASI_D	crease_clusters	embryo_cluster	0.00252525	1	1	500000	list(ASI_A = "LOC123185730", ASI_B = "LOC123041664", ASI_D = "LOC123049628")	list(ASI_A = "LOC123185730", ASI_B = "LOC123041664", ASI_D = "LOC123049628")	list(7, 10)	list(9)
PPDK_A, PPDK_B, PPDK_D	endosperm_clusters	pericarp_cluster	-0.164606	0	< 0.005	500000	list(PPDK_A = "LOC123055206", PPDK_B = "LOC123132411", PPDK_D = "LOC123181969")	list(PPDK_A = "LOC123055206", PPDK_B = "LOC123132411", PPDK_D = "LOC123181969")	list(1, 3, 4, 6)	list(8)
PPDK_A, PPDK_B, PPDK_D	endosperm_clusters	crease_clusters	0.00644375	0.432732	1	500000	list(PPDK_A = "LOC123055206", PPDK_B = "LOC123132411", PPDK_D = "LOC123181969")	list(PPDK_A = "LOC123055206", PPDK_B = "LOC123132411", PPDK_D = "LOC123181969")	list(1, 3, 4, 6)	list(7, 10)
PPDK_A, PPDK_B, PPDK_D	endosperm_clusters	embryo_cluster	-0.111694	2e-06	<0.01	500000	list(PPDK_A = "LOC123055206", PPDK_B = "LOC123132411", PPDK_D = "LOC123181969")	list(PPDK_A = "LOC123055206", PPDK_B = "LOC123132411", PPDK_D = "LOC123181969")	list(1, 3, 4, 6)	list(9)
PPDK_A, PPDK_B, PPDK_D	pericarp_cluster	crease_clusters	0.17105	0	< 0.005	500000	list(PPDK_A = "LOC123055206", PPDK_B = "LOC123132411", PPDK_D = "LOC123181969")	list(PPDK_A = "LOC123055206", PPDK_B = "LOC123132411", PPDK_D = "LOC123181969")	list(8)	list(7, 10)
PPDK_A, PPDK_B, PPDK_D	pericarp_cluster	embryo_cluster	0.0529122	0.386492	1	500000	list(PPDK_A = "LOC123055206", PPDK_B = "LOC123132411", PPDK_D = "LOC123181969")	list(PPDK_A = "LOC123055206", PPDK_B = "LOC123132411", PPDK_D = "LOC123181969")	list(8)	list(9)
PPDK_A, PPDK_B, PPDK_D	crease_clusters	embryo_cluster	-0.118138	4e-06	<0.01	500000	list(PPDK_A = "LOC123055206", PPDK_B = "LOC123132411", PPDK_D = "LOC123181969")	list(PPDK_A = "LOC123055206", PPDK_B = "LOC123132411", PPDK_D = "LOC123181969")	list(7, 10)	list(9)
ATG8_A, ATG8_B, ATG8_D	endosperm_clusters	pericarp_cluster	0.00290609	1	1	500000	list(ATG8_A = "LOC123188447", ATG8_B = "LOC123044698", ATG8_D = "LOC542962")	list(ATG8_A = "LOC123188447", ATG8_B = "LOC123044698", ATG8_D = "LOC542962")	list(1, 3, 4, 6)	list(8)
ATG8_A, ATG8_B, ATG8_D	endosperm_clusters	crease_clusters	-0.0615117	0	< 0.005	500000	list(ATG8_A = "LOC123188447", ATG8_B = "LOC123044698", ATG8_D = "LOC542962")	list(ATG8_A = "LOC123188447", ATG8_B = "LOC123044698", ATG8_D = "LOC542962")	list(1, 3, 4, 6)	list(7, 10)
ATG8_A, ATG8_B, ATG8_D	endosperm_clusters	embryo_cluster	-0.0270365	0.021006	1	500000	list(ATG8_A = "LOC123188447", ATG8_B = "LOC123044698", ATG8_D = "LOC542962")	list(ATG8_A = "LOC123188447", ATG8_B = "LOC123044698", ATG8_D = "LOC542962")	list(1, 3, 4, 6)	list(9)
ATG8_A, ATG8_B, ATG8_D	pericarp_cluster	crease_clusters	-0.0644178	0.013752	1	500000	list(ATG8_A = "LOC123188447", ATG8_B = "LOC123044698", ATG8_D = "LOC542962")	list(ATG8_A = "LOC123188447", ATG8_B = "LOC123044698", ATG8_D = "LOC542962")	list(8)	list(7, 10)
ATG8_A, ATG8_B, ATG8_D	pericarp_cluster	embryo_cluster	-0.0299426	0.100362	1	500000	list(ATG8_A = "LOC123188447", ATG8_B = "LOC123044698", ATG8_D = "LOC542962")	list(ATG8_A = "LOC123188447", ATG8_B = "LOC123044698", ATG8_D = "LOC542962")	list(8)	list(9)
ATG8_A, ATG8_B, ATG8_D	crease_clusters	embryo_cluster	0.0344752	0.261838	1	500000	list(ATG8_A = "LOC123188447", ATG8_B = "LOC123044698", ATG8_D = "LOC542962")	list(ATG8_A = "LOC123188447", ATG8_B = "LOC123044698", ATG8_D = "LOC542962")	list(7, 10)	list(9)
Met_B, Met_D	endosperm_clusters	pericarp_cluster	-0.195332	0	< 0.005	500000	list(Met_B = "LOC123104584", Met_D = "LOC123179983")	list(Met_B = "LOC123104584", Met_D = "LOC123179983")	list(1, 3, 4, 6)	list(8)
Met_B, Met_D	endosperm_clusters	crease_clusters	-0.122362	4e-06	<0.01	500000	list(Met_B = "LOC123104584", Met_D = "LOC123179983")	list(Met_B = "LOC123104584", Met_D = "LOC123179983")	list(1, 3, 4, 6)	list(7, 10)
Met_B, Met_D	endosperm_clusters	embryo_cluster	-3.56818	0	< 0.005	500000	list(Met_B = "LOC123104584", Met_D = "LOC123179983")	list(Met_B = "LOC123104584", Met_D = "LOC123179983")	list(1, 3, 4, 6)	list(9)
Met_B, Met_D	pericarp_cluster	crease_clusters	0.0729703	0.242492	1	500000	list(Met_B = "LOC123104584", Met_D = "LOC123179983")	list(Met_B = "LOC123104584", Met_D = "LOC123179983")	list(8)	list(7, 10)
Met_B, Met_D	pericarp_cluster	embryo_cluster	-3.37285	0	< 0.005	500000	list(Met_B = "LOC123104584", Met_D = "LOC123179983")	list(Met_B = "LOC123104584", Met_D = "LOC123179983")	list(8)	list(9)
Met_B, Met_D	crease_clusters	embryo_cluster	-3.44582	0	< 0.005	500000	list(Met_B = "LOC123104584", Met_D = "LOC123179983")	list(Met_B = "LOC123104584", Met_D = "LOC123179983")	list(7, 10)	list(9)

## Sheet: Table S3
	D02266B1_ASI_pairwise_tests
	gene_common_name	cluster_group_1_name	cluster_group_2_name	observed_difference_in_means	estimated_p_value	adjusted_p_value	replicates	gene_1_name	gene_2_name	gene_1_cluster_ID	gene_2_cluster_ID
	ASI_A	endosperm_clusters	pericarp_cluster	-0.0548796	0.013426	1	5e+05	LOC123185730	LOC123185730	list(1, 3, 4, 6)	list(8)
	ASI_A	endosperm_clusters	crease_clusters	0.00172414	1	1	5e+05	LOC123185730	LOC123185730	list(1, 3, 4, 6)	list(7, 10)
	ASI_A	endosperm_clusters	embryo_cluster	0.00172414	1	1	5e+05	LOC123185730	LOC123185730	list(1, 3, 4, 6)	list(9)
	ASI_A	pericarp_cluster	crease_clusters	0.0566038	0.08104	1	5e+05	LOC123185730	LOC123185730	list(8)	list(7, 10)
	ASI_A	pericarp_cluster	embryo_cluster	0.0566038	0.49782	1	5e+05	LOC123185730	LOC123185730	list(8)	list(9)
	ASI_A	crease_clusters	embryo_cluster	0	1	1	5e+05	LOC123185730	LOC123185730	list(7, 10)	list(9)
	ASI_B	endosperm_clusters	pericarp_cluster	-0.893299	0	< 0.005	5e+05	LOC123041664	LOC123041664	list(1, 3, 4, 6)	list(8)
	ASI_B	endosperm_clusters	crease_clusters	0.0689655	0.006992	1	5e+05	LOC123041664	LOC123041664	list(1, 3, 4, 6)	list(7, 10)
	ASI_B	endosperm_clusters	embryo_cluster	0.0689655	0.142354	1	5e+05	LOC123041664	LOC123041664	list(1, 3, 4, 6)	list(9)
	ASI_B	pericarp_cluster	crease_clusters	0.962264	0	< 0.005	5e+05	LOC123041664	LOC123041664	list(8)	list(7, 10)
	ASI_B	pericarp_cluster	embryo_cluster	0.962264	0	< 0.005	5e+05	LOC123041664	LOC123041664	list(8)	list(9)
	ASI_B	crease_clusters	embryo_cluster	0	1	1	5e+05	LOC123041664	LOC123041664	list(7, 10)	list(9)
	ASI_D	endosperm_clusters	pericarp_cluster	-0.298243	2e-06	<0.01	5e+05	LOC123049628	LOC123049628	list(1, 3, 4, 6)	list(8)
	ASI_D	endosperm_clusters	crease_clusters	0.0338036	0.08852	1	5e+05	LOC123049628	LOC123049628	list(1, 3, 4, 6)	list(7, 10)
	ASI_D	endosperm_clusters	embryo_cluster	0.0413793	0.289788	1	5e+05	LOC123049628	LOC123049628	list(1, 3, 4, 6)	list(9)
	ASI_D	pericarp_cluster	crease_clusters	0.332047	2e-06	<0.01	5e+05	LOC123049628	LOC123049628	list(8)	list(7, 10)
	ASI_D	pericarp_cluster	embryo_cluster	0.339623	0.001728	>0.05	5e+05	LOC123049628	LOC123049628	list(8)	list(9)
	ASI_D	crease_clusters	embryo_cluster	0.00757576	1	1	5e+05	LOC123049628	LOC123049628	list(7, 10)	list(9)

## Sheet: Table S4
D02266A4_paralog_pairwise_tests
gene_1_common_name	gene_2_common_name	observed_difference_in_means	estimated_p_value	adjusted_p_value	replicates	gene_1_name	gene_2_name	gene_1_cluster_ID	gene_2_cluster_ID
pinB_A	pinB_B	-0.363995	0	< 0.005	5e+05	LOC123101925	LOC543308	NA	NA
pinB_A	pinB_D	-1.51161	0	< 0.005	5e+05	LOC123101925	LOC100125699	NA	NA
pinB_B	pinB_D	-1.14761	0	< 0.005	5e+05	LOC543308	LOC100125699	NA	NA
TaNAC019_A	TaNAC019_B	0.00394218	0.015426	1	5e+05	LOC123057832	LOC123064838	NA	NA
TaNAC019_A	TaNAC019_D	-0.00131406	0.719652	1	5e+05	LOC123057832	LOC123073994	NA	NA
TaNAC019_B	TaNAC019_D	-0.00525624	0.00106	>0.05	5e+05	LOC123064838	LOC123073994	NA	NA
TabZIP28_A	TabZIP28_B	-0.0021901	0.606982	1	5e+05	LOC123187748	LOC123043995	NA	NA
TabZIP28_A	TabZIP28_D	0.00350416	0.169826	1	5e+05	LOC123187748	LOC123051864	NA	NA
TabZIP28_B	TabZIP28_D	0.00569426	0.078262	1	5e+05	LOC123043995	LOC123051864	NA	NA
EM_A	EM_B	0.0065703	0.393254	1	5e+05	LOC543476	LOC543084	NA	NA
EM_A	EM_D	0.0127026	0.056744	1	5e+05	LOC543476	LOC123182837	NA	NA
EM_B	EM_D	0.00613228	0.376008	1	5e+05	LOC543084	LOC123182837	NA	NA
ASI_A	ASI_B	-0.226894	0	< 0.005	5e+05	LOC123185730	LOC123041664	NA	NA
ASI_A	ASI_D	-0.222076	0	< 0.005	5e+05	LOC123185730	LOC123049628	NA	NA
ASI_B	ASI_D	0.00481822	0.82645	1	5e+05	LOC123041664	LOC123049628	NA	NA
PPDK_A	PPDK_B	0.0144547	0.149044	1	5e+05	LOC123055206	LOC123132411	NA	NA
PPDK_A	PPDK_D	0.00043802	1	1	5e+05	LOC123055206	LOC123181969	NA	NA
PPDK_B	PPDK_D	-0.0140166	0.18203	1	5e+05	LOC123132411	LOC123181969	NA	NA
ATG8_A	ATG8_B	0.00306614	0.659762	1	5e+05	LOC123188447	LOC123044698	NA	NA
ATG8_A	ATG8_D	0.00087604	0.94288	1	5e+05	LOC123188447	LOC542962	NA	NA
ATG8_B	ATG8_D	-0.0021901	0.748008	1	5e+05	LOC123044698	LOC542962	NA	NA
Met_B	Met_D	-0.12177	0	< 0.005	5e+05	LOC123104584	LOC123179983	NA	NA

## Sheet: Table S5
D02266A4_cluster_pairwise_tests
triplicate_names	cluster_group_1_name	cluster_group_2_name	observed_difference_in_means	estimated_p_value	adjusted_p_value	replicates	gene_1_name	gene_2_name	gene_1_cluster_ID	gene_2_cluster_ID
pinB_A, pinB_B, pinB_D	endosperm_clusters	pericarp_cluster	0.315429	0.023418	1	5e+05	list(pinB_A = "LOC123101925", pinB_B = "LOC543308", pinB_D = "LOC100125699")	list(pinB_A = "LOC123101925", pinB_B = "LOC543308", pinB_D = "LOC100125699")	list(3, 5, 7, 9)	list(11)
pinB_A, pinB_B, pinB_D	endosperm_clusters	crease_clusters	0.907944	0	< 0.005	5e+05	list(pinB_A = "LOC123101925", pinB_B = "LOC543308", pinB_D = "LOC100125699")	list(pinB_A = "LOC123101925", pinB_B = "LOC543308", pinB_D = "LOC100125699")	list(3, 5, 7, 9)	list(4, 6)
pinB_A, pinB_B, pinB_D	endosperm_clusters	embryo_cluster	1.12066	0	< 0.005	5e+05	list(pinB_A = "LOC123101925", pinB_B = "LOC543308", pinB_D = "LOC100125699")	list(pinB_A = "LOC123101925", pinB_B = "LOC543308", pinB_D = "LOC100125699")	list(3, 5, 7, 9)	list(8)
pinB_A, pinB_B, pinB_D	pericarp_cluster	crease_clusters	0.592515	0	< 0.005	5e+05	list(pinB_A = "LOC123101925", pinB_B = "LOC543308", pinB_D = "LOC100125699")	list(pinB_A = "LOC123101925", pinB_B = "LOC543308", pinB_D = "LOC100125699")	list(11)	list(4, 6)
pinB_A, pinB_B, pinB_D	pericarp_cluster	embryo_cluster	0.805229	0	< 0.005	5e+05	list(pinB_A = "LOC123101925", pinB_B = "LOC543308", pinB_D = "LOC100125699")	list(pinB_A = "LOC123101925", pinB_B = "LOC543308", pinB_D = "LOC100125699")	list(11)	list(8)
pinB_A, pinB_B, pinB_D	crease_clusters	embryo_cluster	0.212714	3.8e-05	>0.05	5e+05	list(pinB_A = "LOC123101925", pinB_B = "LOC543308", pinB_D = "LOC100125699")	list(pinB_A = "LOC123101925", pinB_B = "LOC543308", pinB_D = "LOC100125699")	list(4, 6)	list(8)
TaNAC019_A, TaNAC019_B, TaNAC019_D	endosperm_clusters	pericarp_cluster	0.00169781	1	1	5e+05	list(TaNAC019_A = "LOC123057832", TaNAC019_B = "LOC123064838", TaNAC019_D = "LOC123073994")	list(TaNAC019_A = "LOC123057832", TaNAC019_B = "LOC123064838", TaNAC019_D = "LOC123073994")	list(3, 5, 7, 9)	list(11)
TaNAC019_A, TaNAC019_B, TaNAC019_D	endosperm_clusters	crease_clusters	0.00482747	0.074644	1	5e+05	list(TaNAC019_A = "LOC123057832", TaNAC019_B = "LOC123064838", TaNAC019_D = "LOC123073994")	list(TaNAC019_A = "LOC123057832", TaNAC019_B = "LOC123064838", TaNAC019_D = "LOC123073994")	list(3, 5, 7, 9)	list(4, 6)
TaNAC019_A, TaNAC019_B, TaNAC019_D	endosperm_clusters	embryo_cluster	0.00552923	0.256104	1	5e+05	list(TaNAC019_A = "LOC123057832", TaNAC019_B = "LOC123064838", TaNAC019_D = "LOC123073994")	list(TaNAC019_A = "LOC123057832", TaNAC019_B = "LOC123064838", TaNAC019_D = "LOC123073994")	list(3, 5, 7, 9)	list(8)
TaNAC019_A, TaNAC019_B, TaNAC019_D	pericarp_cluster	crease_clusters	0.00312966	0.285886	1	5e+05	list(TaNAC019_A = "LOC123057832", TaNAC019_B = "LOC123064838", TaNAC019_D = "LOC123073994")	list(TaNAC019_A = "LOC123057832", TaNAC019_B = "LOC123064838", TaNAC019_D = "LOC123073994")	list(11)	list(4, 6)
TaNAC019_A, TaNAC019_B, TaNAC019_D	pericarp_cluster	embryo_cluster	0.00383142	0.339434	1	5e+05	list(TaNAC019_A = "LOC123057832", TaNAC019_B = "LOC123064838", TaNAC019_D = "LOC123073994")	list(TaNAC019_A = "LOC123057832", TaNAC019_B = "LOC123064838", TaNAC019_D = "LOC123073994")	list(11)	list(8)
TaNAC019_A, TaNAC019_B, TaNAC019_D	crease_clusters	embryo_cluster	0.000701754	1	1	5e+05	list(TaNAC019_A = "LOC123057832", TaNAC019_B = "LOC123064838", TaNAC019_D = "LOC123073994")	list(TaNAC019_A = "LOC123057832", TaNAC019_B = "LOC123064838", TaNAC019_D = "LOC123073994")	list(4, 6)	list(8)
TabZIP28_A, TabZIP28_B, TabZIP28_D	endosperm_clusters	pericarp_cluster	0.00339562	0.812216	1	5e+05	list(TabZIP28_A = "LOC123187748", TabZIP28_B = "LOC123043995", TabZIP28_D = "LOC123051864")	list(TabZIP28_A = "LOC123187748", TabZIP28_B = "LOC123043995", TabZIP28_D = "LOC123051864")	list(3, 5, 7, 9)	list(11)
TabZIP28_A, TabZIP28_B, TabZIP28_D	endosperm_clusters	crease_clusters	0.00544442	0.219758	1	5e+05	list(TabZIP28_A = "LOC123187748", TabZIP28_B = "LOC123043995", TabZIP28_D = "LOC123051864")	list(TabZIP28_A = "LOC123187748", TabZIP28_B = "LOC123043995", TabZIP28_D = "LOC123051864")	list(3, 5, 7, 9)	list(4, 6)
TabZIP28_A, TabZIP28_B, TabZIP28_D	endosperm_clusters	embryo_cluster	0.0051761	0.45268	1	5e+05	list(TabZIP28_A = "LOC123187748", TabZIP28_B = "LOC123043995", TabZIP28_D = "LOC123051864")	list(TabZIP28_A = "LOC123187748", TabZIP28_B = "LOC123043995", TabZIP28_D = "LOC123051864")	list(3, 5, 7, 9)	list(8)
TabZIP28_A, TabZIP28_B, TabZIP28_D	pericarp_cluster	crease_clusters	0.0020488	1	1	5e+05	list(TabZIP28_A = "LOC123187748", TabZIP28_B = "LOC123043995", TabZIP28_D = "LOC123051864")	list(TabZIP28_A = "LOC123187748", TabZIP28_B = "LOC123043995", TabZIP28_D = "LOC123051864")	list(11)	list(4, 6)
TabZIP28_A, TabZIP28_B, TabZIP28_D	pericarp_cluster	embryo_cluster	0.00178048	1	1	5e+05	list(TabZIP28_A = "LOC123187748", TabZIP28_B = "LOC123043995", TabZIP28_D = "LOC123051864")	list(TabZIP28_A = "LOC123187748", TabZIP28_B = "LOC123043995", TabZIP28_D = "LOC123051864")	list(11)	list(8)
TabZIP28_A, TabZIP28_B, TabZIP28_D	crease_clusters	embryo_cluster	-0.000268318	1	1	5e+05	list(TabZIP28_A = "LOC123187748", TabZIP28_B = "LOC123043995", TabZIP28_D = "LOC123051864")	list(TabZIP28_A = "LOC123187748", TabZIP28_B = "LOC123043995", TabZIP28_D = "LOC123051864")	list(4, 6)	list(8)
EM_A, EM_B, EM_D	endosperm_clusters	pericarp_cluster	-0.162858	0	< 0.005	5e+05	list(EM_A = "LOC543476", EM_B = "LOC543084", EM_D = "LOC123182837")	list(EM_A = "LOC543476", EM_B = "LOC543084", EM_D = "LOC123182837")	list(3, 5, 7, 9)	list(11)
EM_A, EM_B, EM_D	endosperm_clusters	crease_clusters	0.00453064	0.519462	1	5e+05	list(EM_A = "LOC543476", EM_B = "LOC543084", EM_D = "LOC123182837")	list(EM_A = "LOC543476", EM_B = "LOC543084", EM_D = "LOC123182837")	list(3, 5, 7, 9)	list(4, 6)
EM_A, EM_B, EM_D	endosperm_clusters	embryo_cluster	0.00723446	0.49308	1	5e+05	list(EM_A = "LOC543476", EM_B = "LOC543084", EM_D = "LOC123182837")	list(EM_A = "LOC543476", EM_B = "LOC543084", EM_D = "LOC123182837")	list(3, 5, 7, 9)	list(8)
EM_A, EM_B, EM_D	pericarp_cluster	crease_clusters	0.167389	0	< 0.005	5e+05	list(EM_A = "LOC543476", EM_B = "LOC543084", EM_D = "LOC123182837")	list(EM_A = "LOC543476", EM_B = "LOC543084", EM_D = "LOC123182837")	list(11)	list(4, 6)
EM_A, EM_B, EM_D	pericarp_cluster	embryo_cluster	0.170092	0	< 0.005	5e+05	list(EM_A = "LOC543476", EM_B = "LOC543084", EM_D = "LOC123182837")	list(EM_A = "LOC543476", EM_B = "LOC543084", EM_D = "LOC123182837")	list(11)	list(8)
EM_A, EM_B, EM_D	crease_clusters	embryo_cluster	0.00270382	0.774492	1	5e+05	list(EM_A = "LOC543476", EM_B = "LOC543084", EM_D = "LOC123182837")	list(EM_A = "LOC543476", EM_B = "LOC543084", EM_D = "LOC123182837")	list(4, 6)	list(8)
ASI_A, ASI_B, ASI_D	endosperm_clusters	pericarp_cluster	-0.563205	0	< 0.005	5e+05	list(ASI_A = "LOC123185730", ASI_B = "LOC123041664", ASI_D = "LOC123049628")	list(ASI_A = "LOC123185730", ASI_B = "LOC123041664", ASI_D = "LOC123049628")	list(3, 5, 7, 9)	list(11)
ASI_A, ASI_B, ASI_D	endosperm_clusters	crease_clusters	0.14472	0	< 0.005	5e+05	list(ASI_A = "LOC123185730", ASI_B = "LOC123041664", ASI_D = "LOC123049628")	list(ASI_A = "LOC123185730", ASI_B = "LOC123041664", ASI_D = "LOC123049628")	list(3, 5, 7, 9)	list(4, 6)
ASI_A, ASI_B, ASI_D	endosperm_clusters	embryo_cluster	0.145855	2e-06	<0.01	5e+05	list(ASI_A = "LOC123185730", ASI_B = "LOC123041664", ASI_D = "LOC123049628")	list(ASI_A = "LOC123185730", ASI_B = "LOC123041664", ASI_D = "LOC123049628")	list(3, 5, 7, 9)	list(8)
ASI_A, ASI_B, ASI_D	pericarp_cluster	crease_clusters	0.707925	0	< 0.005	5e+05	list(ASI_A = "LOC123185730", ASI_B = "LOC123041664", ASI_D = "LOC123049628")	list(ASI_A = "LOC123185730", ASI_B = "LOC123041664", ASI_D = "LOC123049628")	list(11)	list(4, 6)
ASI_A, ASI_B, ASI_D	pericarp_cluster	embryo_cluster	0.70906	0	< 0.005	5e+05	list(ASI_A = "LOC123185730", ASI_B = "LOC123041664", ASI_D = "LOC123049628")	list(ASI_A = "LOC123185730", ASI_B = "LOC123041664", ASI_D = "LOC123049628")	list(11)	list(8)
ASI_A, ASI_B, ASI_D	crease_clusters	embryo_cluster	0.00113519	1	1	5e+05	list(ASI_A = "LOC123185730", ASI_B = "LOC123041664", ASI_D = "LOC123049628")	list(ASI_A = "LOC123185730", ASI_B = "LOC123041664", ASI_D = "LOC123049628")	list(4, 6)	list(8)
PPDK_A, PPDK_B, PPDK_D	endosperm_clusters	pericarp_cluster	-0.48284	0	< 0.005	5e+05	list(PPDK_A = "LOC123055206", PPDK_B = "LOC123132411", PPDK_D = "LOC123181969")	list(PPDK_A = "LOC123055206", PPDK_B = "LOC123132411", PPDK_D = "LOC123181969")	list(3, 5, 7, 9)	list(11)
PPDK_A, PPDK_B, PPDK_D	endosperm_clusters	crease_clusters	-0.000952856	0.935094	1	5e+05	list(PPDK_A = "LOC123055206", PPDK_B = "LOC123132411", PPDK_D = "LOC123181969")	list(PPDK_A = "LOC123055206", PPDK_B = "LOC123132411", PPDK_D = "LOC123181969")	list(3, 5, 7, 9)	list(4, 6)
PPDK_A, PPDK_B, PPDK_D	endosperm_clusters	embryo_cluster	0.0111421	0.238336	1	5e+05	list(PPDK_A = "LOC123055206", PPDK_B = "LOC123132411", PPDK_D = "LOC123181969")	list(PPDK_A = "LOC123055206", PPDK_B = "LOC123132411", PPDK_D = "LOC123181969")	list(3, 5, 7, 9)	list(8)
PPDK_A, PPDK_B, PPDK_D	pericarp_cluster	crease_clusters	0.481887	0	< 0.005	5e+05	list(PPDK_A = "LOC123055206", PPDK_B = "LOC123132411", PPDK_D = "LOC123181969")	list(PPDK_A = "LOC123055206", PPDK_B = "LOC123132411", PPDK_D = "LOC123181969")	list(11)	list(4, 6)
PPDK_A, PPDK_B, PPDK_D	pericarp_cluster	embryo_cluster	0.493982	0	< 0.005	5e+05	list(PPDK_A = "LOC123055206", PPDK_B = "LOC123132411", PPDK_D = "LOC123181969")	list(PPDK_A = "LOC123055206", PPDK_B = "LOC123132411", PPDK_D = "LOC123181969")	list(11)	list(8)
PPDK_A, PPDK_B, PPDK_D	crease_clusters	embryo_cluster	0.0120949	0.27662	1	5e+05	list(PPDK_A = "LOC123055206", PPDK_B = "LOC123132411", PPDK_D = "LOC123181969")	list(PPDK_A = "LOC123055206", PPDK_B = "LOC123132411", PPDK_D = "LOC123181969")	list(4, 6)	list(8)
ATG8_A, ATG8_B, ATG8_D	endosperm_clusters	pericarp_cluster	-0.0327486	0.037648	1	5e+05	list(ATG8_A = "LOC123188447", ATG8_B = "LOC123044698", ATG8_D = "LOC542962")	list(ATG8_A = "LOC123188447", ATG8_B = "LOC123044698", ATG8_D = "LOC542962")	list(3, 5, 7, 9)	list(11)
ATG8_A, ATG8_B, ATG8_D	endosperm_clusters	crease_clusters	0.0204556	0.001794	>0.05	5e+05	list(ATG8_A = "LOC123188447", ATG8_B = "LOC123044698", ATG8_D = "LOC542962")	list(ATG8_A = "LOC123188447", ATG8_B = "LOC123044698", ATG8_D = "LOC542962")	list(3, 5, 7, 9)	list(4, 6)
ATG8_A, ATG8_B, ATG8_D	endosperm_clusters	embryo_cluster	0.0108168	0.334942	1	5e+05	list(ATG8_A = "LOC123188447", ATG8_B = "LOC123044698", ATG8_D = "LOC542962")	list(ATG8_A = "LOC123188447", ATG8_B = "LOC123044698", ATG8_D = "LOC542962")	list(3, 5, 7, 9)	list(8)
ATG8_A, ATG8_B, ATG8_D	pericarp_cluster	crease_clusters	0.0532043	0.000268	>0.05	5e+05	list(ATG8_A = "LOC123188447", ATG8_B = "LOC123044698", ATG8_D = "LOC542962")	list(ATG8_A = "LOC123188447", ATG8_B = "LOC123044698", ATG8_D = "LOC542962")	list(11)	list(4, 6)
ATG8_A, ATG8_B, ATG8_D	pericarp_cluster	embryo_cluster	0.0435655	0.02114	1	5e+05	list(ATG8_A = "LOC123188447", ATG8_B = "LOC123044698", ATG8_D = "LOC542962")	list(ATG8_A = "LOC123188447", ATG8_B = "LOC123044698", ATG8_D = "LOC542962")	list(11)	list(8)
ATG8_A, ATG8_B, ATG8_D	crease_clusters	embryo_cluster	-0.0096388	0.272484	1	5e+05	list(ATG8_A = "LOC123188447", ATG8_B = "LOC123044698", ATG8_D = "LOC542962")	list(ATG8_A = "LOC123188447", ATG8_B = "LOC123044698", ATG8_D = "LOC542962")	list(4, 6)	list(8)
Met_B, Met_D	endosperm_clusters	pericarp_cluster	-0.280547	0	< 0.005	5e+05	list(Met_B = "LOC123104584", Met_D = "LOC123179983")	list(Met_B = "LOC123104584", Met_D = "LOC123179983")	list(3, 5, 7, 9)	list(11)
Met_B, Met_D	endosperm_clusters	crease_clusters	0.00396608	0.735206	1	5e+05	list(Met_B = "LOC123104584", Met_D = "LOC123179983")	list(Met_B = "LOC123104584", Met_D = "LOC123179983")	list(3, 5, 7, 9)	list(4, 6)
Met_B, Met_D	endosperm_clusters	embryo_cluster	-0.273279	0	< 0.005	5e+05	list(Met_B = "LOC123104584", Met_D = "LOC123179983")	list(Met_B = "LOC123104584", Met_D = "LOC123179983")	list(3, 5, 7, 9)	list(8)
Met_B, Met_D	pericarp_cluster	crease_clusters	0.284513	0	< 0.005	5e+05	list(Met_B = "LOC123104584", Met_D = "LOC123179983")	list(Met_B = "LOC123104584", Met_D = "LOC123179983")	list(11)	list(4, 6)
Met_B, Met_D	pericarp_cluster	embryo_cluster	0.00726842	0.96708	1	5e+05	list(Met_B = "LOC123104584", Met_D = "LOC123179983")	list(Met_B = "LOC123104584", Met_D = "LOC123179983")	list(11)	list(8)
Met_B, Met_D	crease_clusters	embryo_cluster	-0.277245	0	< 0.005	5e+05	list(Met_B = "LOC123104584", Met_D = "LOC123179983")	list(Met_B = "LOC123104584", Met_D = "LOC123179983")	list(4, 6)	list(8)

## Sheet: Table S6
D02266A4_ASI_pairwise_tests
gene_common_name	cluster_group_1_name	cluster_group_2_name	observed_difference_in_means	estimated_p_value	adjusted_p_value	replicates	gene_1_name	gene_2_name	gene_1_cluster_ID	gene_2_cluster_ID
ASI_A	endosperm_clusters	pericarp_cluster	0.0201422	0.361752	1	5e+05	LOC123185730	LOC123185730	list(3, 5, 7, 9)	list(11)
ASI_A	endosperm_clusters	crease_clusters	0.00961586	0.349312	1	5e+05	LOC123185730	LOC123185730	list(3, 5, 7, 9)	list(4, 6)
ASI_A	endosperm_clusters	embryo_cluster	0.0201422	0.168346	1	5e+05	LOC123185730	LOC123185730	list(3, 5, 7, 9)	list(8)
ASI_A	pericarp_cluster	crease_clusters	-0.0105263	0.601912	1	5e+05	LOC123185730	LOC123185730	list(11)	list(4, 6)
ASI_A	pericarp_cluster	embryo_cluster	0	1	1	5e+05	LOC123185730	LOC123185730	list(11)	list(8)
ASI_A	crease_clusters	embryo_cluster	0.0105263	0.332734	1	5e+05	LOC123185730	LOC123185730	list(4, 6)	list(8)
ASI_B	endosperm_clusters	pericarp_cluster	-1.03712	0	< 0.005	5e+05	LOC123041664	LOC123041664	list(3, 5, 7, 9)	list(11)
ASI_B	endosperm_clusters	crease_clusters	0.197261	0	< 0.005	5e+05	LOC123041664	LOC123041664	list(3, 5, 7, 9)	list(4, 6)
ASI_B	endosperm_clusters	embryo_cluster	0.143267	0.01801	1	5e+05	LOC123041664	LOC123041664	list(3, 5, 7, 9)	list(8)
ASI_B	pericarp_cluster	crease_clusters	1.23439	0	< 0.005	5e+05	LOC123041664	LOC123041664	list(11)	list(4, 6)
ASI_B	pericarp_cluster	embryo_cluster	1.18039	0	< 0.005	5e+05	LOC123041664	LOC123041664	list(11)	list(8)
ASI_B	crease_clusters	embryo_cluster	-0.0539938	0.148826	1	5e+05	LOC123041664	LOC123041664	list(4, 6)	list(8)
ASI_D	endosperm_clusters	pericarp_cluster	-0.672632	0	< 0.005	5e+05	LOC123049628	LOC123049628	list(3, 5, 7, 9)	list(11)
ASI_D	endosperm_clusters	crease_clusters	0.227284	0	< 0.005	5e+05	LOC123049628	LOC123049628	list(3, 5, 7, 9)	list(4, 6)
ASI_D	endosperm_clusters	embryo_cluster	0.274157	1e-05	<0.01	5e+05	LOC123049628	LOC123049628	list(3, 5, 7, 9)	list(8)
ASI_D	pericarp_cluster	crease_clusters	0.899915	0	< 0.005	5e+05	LOC123049628	LOC123049628	list(11)	list(4, 6)
ASI_D	pericarp_cluster	embryo_cluster	0.946788	0	< 0.005	5e+05	LOC123049628	LOC123049628	list(11)	list(8)
ASI_D	crease_clusters	embryo_cluster	0.0468731	0.217854	1	5e+05	LOC123049628	LOC123049628	list(4, 6)	list(8)

## Sheet: Table S7
D02263D4_paralog_pairwise_tests
gene_1_common_name	gene_2_common_name	observed_difference_in_means	estimated_p_value	adjusted_p_value	replicates	gene_1_name	gene_2_name	gene_1_cluster_ID	gene_2_cluster_ID
pinB_A	pinB_B	-0.169778	0	< 0.005	5e+05	LOC123101925	LOC543308	NA	NA
pinB_A	pinB_D	-0.760793	0	< 0.005	5e+05	LOC123101925	LOC100125699	NA	NA
pinB_B	pinB_D	-0.591015	0	< 0.005	5e+05	LOC543308	LOC100125699	NA	NA
TaNAC019_A	TaNAC019_B	0.00933489	0.00052	>0.05	5e+05	LOC123057832	LOC123064838	NA	NA
TaNAC019_A	TaNAC019_D	0.00933489	0.00046	>0.05	5e+05	LOC123057832	LOC123073994	NA	NA
TaNAC019_B	TaNAC019_D	0	1	1	5e+05	LOC123064838	LOC123073994	NA	NA
TabZIP28_A	TabZIP28_B	-0.00350058	0.245142	1	5e+05	LOC123187748	LOC123043995	NA	NA
TabZIP28_A	TabZIP28_D	0	1	1	5e+05	LOC123187748	LOC123051864	NA	NA
TabZIP28_B	TabZIP28_D	0.00350058	0.271778	1	5e+05	LOC123043995	LOC123051864	NA	NA
EM_A	EM_B	-0.00466745	0.417186	1	5e+05	LOC543476	LOC543084	NA	NA
EM_A	EM_D	0.00408401	0.39418	1	5e+05	LOC543476	LOC123182837	NA	NA
EM_B	EM_D	0.00875146	0.065902	1	5e+05	LOC543084	LOC123182837	NA	NA
ASI_A	ASI_B	-0.0670945	0	< 0.005	5e+05	LOC123185730	LOC123041664	NA	NA
ASI_A	ASI_D	-0.105018	0	< 0.005	5e+05	LOC123185730	LOC123049628	NA	NA
ASI_B	ASI_D	-0.037923	0.004356	1	5e+05	LOC123041664	LOC123049628	NA	NA
PPDK_A	PPDK_B	0.00233372	0.790908	1	5e+05	LOC123055206	LOC123132411	NA	NA
PPDK_A	PPDK_D	0.00525088	0.441832	1	5e+05	LOC123055206	LOC123181969	NA	NA
PPDK_B	PPDK_D	0.00291715	0.709252	1	5e+05	LOC123132411	LOC123181969	NA	NA
ATG8_A	ATG8_B	0	1	1	5e+05	LOC123188447	LOC123044698	NA	NA
ATG8_A	ATG8_D	-0.00700117	0.26054	1	5e+05	LOC123188447	LOC542962	NA	NA
ATG8_B	ATG8_D	-0.00700117	0.255126	1	5e+05	LOC123044698	LOC542962	NA	NA
Met_B	Met_D	-0.221704	0	< 0.005	5e+05	LOC123104584	LOC123179983	NA	NA

## Sheet: Table S8
D02263D4_cluster_pairwise_tests
triplicate_names	cluster_group_1_name	cluster_group_2_name	observed_difference_in_means	estimated_p_value	adjusted_p_value	replicates	gene_1_name	gene_2_name	gene_1_cluster_ID	gene_2_cluster_ID
pinB_A, pinB_B, pinB_D	endosperm_clusters	pericarp_cluster	0.304895	0	< 0.005	5e+05	list(pinB_A = "LOC123101925", pinB_B = "LOC543308", pinB_D = "LOC100125699")	list(pinB_A = "LOC123101925", pinB_B = "LOC543308", pinB_D = "LOC100125699")	list(1, 2, 4, 7, 11)	list(6)
pinB_A, pinB_B, pinB_D	endosperm_clusters	crease_clusters	0.534215	0	< 0.005	5e+05	list(pinB_A = "LOC123101925", pinB_B = "LOC543308", pinB_D = "LOC100125699")	list(pinB_A = "LOC123101925", pinB_B = "LOC543308", pinB_D = "LOC100125699")	list(1, 2, 4, 7, 11)	list(10)
pinB_A, pinB_B, pinB_D	endosperm_clusters	embryo_cluster	0.501771	0	< 0.005	5e+05	list(pinB_A = "LOC123101925", pinB_B = "LOC543308", pinB_D = "LOC100125699")	list(pinB_A = "LOC123101925", pinB_B = "LOC543308", pinB_D = "LOC100125699")	list(1, 2, 4, 7, 11)	list(9)
pinB_A, pinB_B, pinB_D	pericarp_cluster	crease_clusters	0.22932	0	< 0.005	5e+05	list(pinB_A = "LOC123101925", pinB_B = "LOC543308", pinB_D = "LOC100125699")	list(pinB_A = "LOC123101925", pinB_B = "LOC543308", pinB_D = "LOC100125699")	list(6)	list(10)
pinB_A, pinB_B, pinB_D	pericarp_cluster	embryo_cluster	0.196876	0	< 0.005	5e+05	list(pinB_A = "LOC123101925", pinB_B = "LOC543308", pinB_D = "LOC100125699")	list(pinB_A = "LOC123101925", pinB_B = "LOC543308", pinB_D = "LOC100125699")	list(6)	list(9)
pinB_A, pinB_B, pinB_D	crease_clusters	embryo_cluster	-0.0324443	0.082888	1	5e+05	list(pinB_A = "LOC123101925", pinB_B = "LOC543308", pinB_D = "LOC100125699")	list(pinB_A = "LOC123101925", pinB_B = "LOC543308", pinB_D = "LOC100125699")	list(10)	list(9)
TaNAC019_A, TaNAC019_B, TaNAC019_D	endosperm_clusters	pericarp_cluster	0.00369959	0.500128	1	5e+05	list(TaNAC019_A = "LOC123057832", TaNAC019_B = "LOC123064838", TaNAC019_D = "LOC123073994")	list(TaNAC019_A = "LOC123057832", TaNAC019_B = "LOC123064838", TaNAC019_D = "LOC123073994")	list(1, 2, 4, 7, 11)	list(6)
TaNAC019_A, TaNAC019_B, TaNAC019_D	endosperm_clusters	crease_clusters	0.00369959	0.514488	1	5e+05	list(TaNAC019_A = "LOC123057832", TaNAC019_B = "LOC123064838", TaNAC019_D = "LOC123073994")	list(TaNAC019_A = "LOC123057832", TaNAC019_B = "LOC123064838", TaNAC019_D = "LOC123073994")	list(1, 2, 4, 7, 11)	list(10)
TaNAC019_A, TaNAC019_B, TaNAC019_D	endosperm_clusters	embryo_cluster	-0.00470377	0.567326	1	5e+05	list(TaNAC019_A = "LOC123057832", TaNAC019_B = "LOC123064838", TaNAC019_D = "LOC123073994")	list(TaNAC019_A = "LOC123057832", TaNAC019_B = "LOC123064838", TaNAC019_D = "LOC123073994")	list(1, 2, 4, 7, 11)	list(9)
TaNAC019_A, TaNAC019_B, TaNAC019_D	pericarp_cluster	crease_clusters	0	1	1	5e+05	list(TaNAC019_A = "LOC123057832", TaNAC019_B = "LOC123064838", TaNAC019_D = "LOC123073994")	list(TaNAC019_A = "LOC123057832", TaNAC019_B = "LOC123064838", TaNAC019_D = "LOC123073994")	list(6)	list(10)
TaNAC019_A, TaNAC019_B, TaNAC019_D	pericarp_cluster	embryo_cluster	-0.00840336	0.477852	1	5e+05	list(TaNAC019_A = "LOC123057832", TaNAC019_B = "LOC123064838", TaNAC019_D = "LOC123073994")	list(TaNAC019_A = "LOC123057832", TaNAC019_B = "LOC123064838", TaNAC019_D = "LOC123073994")	list(6)	list(9)
TaNAC019_A, TaNAC019_B, TaNAC019_D	crease_clusters	embryo_cluster	-0.00840336	1	1	5e+05	list(TaNAC019_A = "LOC123057832", TaNAC019_B = "LOC123064838", TaNAC019_D = "LOC123073994")	list(TaNAC019_A = "LOC123057832", TaNAC019_B = "LOC123064838", TaNAC019_D = "LOC123073994")	list(10)	list(9)
TabZIP28_A, TabZIP28_B, TabZIP28_D	endosperm_clusters	pericarp_cluster	0.00187541	0.76636	1	5e+05	list(TabZIP28_A = "LOC123187748", TabZIP28_B = "LOC123043995", TabZIP28_D = "LOC123051864")	list(TabZIP28_A = "LOC123187748", TabZIP28_B = "LOC123043995", TabZIP28_D = "LOC123051864")	list(1, 2, 4, 7, 11)	list(6)
TabZIP28_A, TabZIP28_B, TabZIP28_D	endosperm_clusters	crease_clusters	0.00154096	1	1	5e+05	list(TabZIP28_A = "LOC123187748", TabZIP28_B = "LOC123043995", TabZIP28_D = "LOC123051864")	list(TabZIP28_A = "LOC123187748", TabZIP28_B = "LOC123043995", TabZIP28_D = "LOC123051864")	list(1, 2, 4, 7, 11)	list(10)
TabZIP28_A, TabZIP28_B, TabZIP28_D	endosperm_clusters	embryo_cluster	0.00443951	0.568572	1	5e+05	list(TabZIP28_A = "LOC123187748", TabZIP28_B = "LOC123043995", TabZIP28_D = "LOC123051864")	list(TabZIP28_A = "LOC123187748", TabZIP28_B = "LOC123043995", TabZIP28_D = "LOC123051864")	list(1, 2, 4, 7, 11)	list(9)
TabZIP28_A, TabZIP28_B, TabZIP28_D	pericarp_cluster	crease_clusters	-0.000334448	1	1	5e+05	list(TabZIP28_A = "LOC123187748", TabZIP28_B = "LOC123043995", TabZIP28_D = "LOC123051864")	list(TabZIP28_A = "LOC123187748", TabZIP28_B = "LOC123043995", TabZIP28_D = "LOC123051864")	list(6)	list(10)
TabZIP28_A, TabZIP28_B, TabZIP28_D	pericarp_cluster	embryo_cluster	0.0025641	1	1	5e+05	list(TabZIP28_A = "LOC123187748", TabZIP28_B = "LOC123043995", TabZIP28_D = "LOC123051864")	list(TabZIP28_A = "LOC123187748", TabZIP28_B = "LOC123043995", TabZIP28_D = "LOC123051864")	list(6)	list(9)
TabZIP28_A, TabZIP28_B, TabZIP28_D	crease_clusters	embryo_cluster	0.00289855	0.49116	1	5e+05	list(TabZIP28_A = "LOC123187748", TabZIP28_B = "LOC123043995", TabZIP28_D = "LOC123051864")	list(TabZIP28_A = "LOC123187748", TabZIP28_B = "LOC123043995", TabZIP28_D = "LOC123051864")	list(10)	list(9)
EM_A, EM_B, EM_D	endosperm_clusters	pericarp_cluster	-0.035425	0.000208	>0.05	5e+05	list(EM_A = "LOC543476", EM_B = "LOC543084", EM_D = "LOC123182837")	list(EM_A = "LOC543476", EM_B = "LOC543084", EM_D = "LOC123182837")	list(1, 2, 4, 7, 11)	list(6)
EM_A, EM_B, EM_D	endosperm_clusters	crease_clusters	0.0107288	0.144664	1	5e+05	list(EM_A = "LOC543476", EM_B = "LOC543084", EM_D = "LOC123182837")	list(EM_A = "LOC543476", EM_B = "LOC543084", EM_D = "LOC123182837")	list(1, 2, 4, 7, 11)	list(10)
EM_A, EM_B, EM_D	endosperm_clusters	embryo_cluster	-0.0284869	0.001444	>0.05	5e+05	list(EM_A = "LOC543476", EM_B = "LOC543084", EM_D = "LOC123182837")	list(EM_A = "LOC543476", EM_B = "LOC543084", EM_D = "LOC123182837")	list(1, 2, 4, 7, 11)	list(9)
EM_A, EM_B, EM_D	pericarp_cluster	crease_clusters	0.0461538	0.00022	>0.05	5e+05	list(EM_A = "LOC543476", EM_B = "LOC543084", EM_D = "LOC123182837")	list(EM_A = "LOC543476", EM_B = "LOC543084", EM_D = "LOC123182837")	list(6)	list(10)
EM_A, EM_B, EM_D	pericarp_cluster	embryo_cluster	0.00693816	0.757418	1	5e+05	list(EM_A = "LOC543476", EM_B = "LOC543084", EM_D = "LOC123182837")	list(EM_A = "LOC543476", EM_B = "LOC543084", EM_D = "LOC123182837")	list(6)	list(9)
EM_A, EM_B, EM_D	crease_clusters	embryo_cluster	-0.0392157	0.000202	>0.05	5e+05	list(EM_A = "LOC543476", EM_B = "LOC543084", EM_D = "LOC123182837")	list(EM_A = "LOC543476", EM_B = "LOC543084", EM_D = "LOC123182837")	list(10)	list(9)
ASI_A, ASI_B, ASI_D	endosperm_clusters	pericarp_cluster	-0.147312	0	< 0.005	5e+05	list(ASI_A = "LOC123185730", ASI_B = "LOC123041664", ASI_D = "LOC123049628")	list(ASI_A = "LOC123185730", ASI_B = "LOC123041664", ASI_D = "LOC123049628")	list(1, 2, 4, 7, 11)	list(6)
ASI_A, ASI_B, ASI_D	endosperm_clusters	crease_clusters	0.0593769	0.001456	>0.05	5e+05	list(ASI_A = "LOC123185730", ASI_B = "LOC123041664", ASI_D = "LOC123049628")	list(ASI_A = "LOC123185730", ASI_B = "LOC123041664", ASI_D = "LOC123049628")	list(1, 2, 4, 7, 11)	list(10)
ASI_A, ASI_B, ASI_D	endosperm_clusters	embryo_cluster	0.056868	0.002156	>0.05	5e+05	list(ASI_A = "LOC123185730", ASI_B = "LOC123041664", ASI_D = "LOC123049628")	list(ASI_A = "LOC123185730", ASI_B = "LOC123041664", ASI_D = "LOC123049628")	list(1, 2, 4, 7, 11)	list(9)
ASI_A, ASI_B, ASI_D	pericarp_cluster	crease_clusters	0.206689	0	< 0.005	5e+05	list(ASI_A = "LOC123185730", ASI_B = "LOC123041664", ASI_D = "LOC123049628")	list(ASI_A = "LOC123185730", ASI_B = "LOC123041664", ASI_D = "LOC123049628")	list(6)	list(10)
ASI_A, ASI_B, ASI_D	pericarp_cluster	embryo_cluster	0.20418	0	< 0.005	5e+05	list(ASI_A = "LOC123185730", ASI_B = "LOC123041664", ASI_D = "LOC123049628")	list(ASI_A = "LOC123185730", ASI_B = "LOC123041664", ASI_D = "LOC123049628")	list(6)	list(9)
ASI_A, ASI_B, ASI_D	crease_clusters	embryo_cluster	-0.00250883	1	1	5e+05	list(ASI_A = "LOC123185730", ASI_B = "LOC123041664", ASI_D = "LOC123049628")	list(ASI_A = "LOC123185730", ASI_B = "LOC123041664", ASI_D = "LOC123049628")	list(10)	list(9)
PPDK_A, PPDK_B, PPDK_D	endosperm_clusters	pericarp_cluster	-0.137645	0	< 0.005	5e+05	list(PPDK_A = "LOC123055206", PPDK_B = "LOC123132411", PPDK_D = "LOC123181969")	list(PPDK_A = "LOC123055206", PPDK_B = "LOC123132411", PPDK_D = "LOC123181969")	list(1, 2, 4, 7, 11)	list(6)
PPDK_A, PPDK_B, PPDK_D	endosperm_clusters	crease_clusters	0.00561051	0.487472	1	5e+05	list(PPDK_A = "LOC123055206", PPDK_B = "LOC123132411", PPDK_D = "LOC123181969")	list(PPDK_A = "LOC123055206", PPDK_B = "LOC123132411", PPDK_D = "LOC123181969")	list(1, 2, 4, 7, 11)	list(10)
PPDK_A, PPDK_B, PPDK_D	endosperm_clusters	embryo_cluster	0.000105703	1	1	5e+05	list(PPDK_A = "LOC123055206", PPDK_B = "LOC123132411", PPDK_D = "LOC123181969")	list(PPDK_A = "LOC123055206", PPDK_B = "LOC123132411", PPDK_D = "LOC123181969")	list(1, 2, 4, 7, 11)	list(9)
PPDK_A, PPDK_B, PPDK_D	pericarp_cluster	crease_clusters	0.143255	0	< 0.005	5e+05	list(PPDK_A = "LOC123055206", PPDK_B = "LOC123132411", PPDK_D = "LOC123181969")	list(PPDK_A = "LOC123055206", PPDK_B = "LOC123132411", PPDK_D = "LOC123181969")	list(6)	list(10)
PPDK_A, PPDK_B, PPDK_D	pericarp_cluster	embryo_cluster	0.13775	0	< 0.005	5e+05	list(PPDK_A = "LOC123055206", PPDK_B = "LOC123132411", PPDK_D = "LOC123181969")	list(PPDK_A = "LOC123055206", PPDK_B = "LOC123132411", PPDK_D = "LOC123181969")	list(6)	list(9)
PPDK_A, PPDK_B, PPDK_D	crease_clusters	embryo_cluster	-0.00550481	0.623224	1	5e+05	list(PPDK_A = "LOC123055206", PPDK_B = "LOC123132411", PPDK_D = "LOC123181969")	list(PPDK_A = "LOC123055206", PPDK_B = "LOC123132411", PPDK_D = "LOC123181969")	list(10)	list(9)
ATG8_A, ATG8_B, ATG8_D	endosperm_clusters	pericarp_cluster	0.01078	0.263088	1	5e+05	list(ATG8_A = "LOC123188447", ATG8_B = "LOC123044698", ATG8_D = "LOC542962")	list(ATG8_A = "LOC123188447", ATG8_B = "LOC123044698", ATG8_D = "LOC542962")	list(1, 2, 4, 7, 11)	list(6)
ATG8_A, ATG8_B, ATG8_D	endosperm_clusters	crease_clusters	-0.0043816	0.745816	1	5e+05	list(ATG8_A = "LOC123188447", ATG8_B = "LOC123044698", ATG8_D = "LOC542962")	list(ATG8_A = "LOC123188447", ATG8_B = "LOC123044698", ATG8_D = "LOC542962")	list(1, 2, 4, 7, 11)	list(10)
ATG8_A, ATG8_B, ATG8_D	endosperm_clusters	embryo_cluster	0.0131071	0.17593	1	5e+05	list(ATG8_A = "LOC123188447", ATG8_B = "LOC123044698", ATG8_D = "LOC542962")	list(ATG8_A = "LOC123188447", ATG8_B = "LOC123044698", ATG8_D = "LOC542962")	list(1, 2, 4, 7, 11)	list(9)
ATG8_A, ATG8_B, ATG8_D	pericarp_cluster	crease_clusters	-0.0151616	0.130102	1	5e+05	list(ATG8_A = "LOC123188447", ATG8_B = "LOC123044698", ATG8_D = "LOC542962")	list(ATG8_A = "LOC123188447", ATG8_B = "LOC123044698", ATG8_D = "LOC542962")	list(6)	list(10)
ATG8_A, ATG8_B, ATG8_D	pericarp_cluster	embryo_cluster	0.00232708	1	1	5e+05	list(ATG8_A = "LOC123188447", ATG8_B = "LOC123044698", ATG8_D = "LOC542962")	list(ATG8_A = "LOC123188447", ATG8_B = "LOC123044698", ATG8_D = "LOC542962")	list(6)	list(9)
ATG8_A, ATG8_B, ATG8_D	crease_clusters	embryo_cluster	0.0174887	0.05737	1	5e+05	list(ATG8_A = "LOC123188447", ATG8_B = "LOC123044698", ATG8_D = "LOC542962")	list(ATG8_A = "LOC123188447", ATG8_B = "LOC123044698", ATG8_D = "LOC542962")	list(10)	list(9)
Met_B, Met_D	endosperm_clusters	pericarp_cluster	-0.0656493	0.0382	1	5e+05	list(Met_B = "LOC123104584", Met_D = "LOC123179983")	list(Met_B = "LOC123104584", Met_D = "LOC123179983")	list(1, 2, 4, 7, 11)	list(6)
Met_B, Met_D	endosperm_clusters	crease_clusters	-0.0199971	0.541202	1	5e+05	list(Met_B = "LOC123104584", Met_D = "LOC123179983")	list(Met_B = "LOC123104584", Met_D = "LOC123179983")	list(1, 2, 4, 7, 11)	list(10)
Met_B, Met_D	endosperm_clusters	embryo_cluster	-0.436658	0	< 0.005	5e+05	list(Met_B = "LOC123104584", Met_D = "LOC123179983")	list(Met_B = "LOC123104584", Met_D = "LOC123179983")	list(1, 2, 4, 7, 11)	list(9)
Met_B, Met_D	pericarp_cluster	crease_clusters	0.0456522	0.305772	1	5e+05	list(Met_B = "LOC123104584", Met_D = "LOC123179983")	list(Met_B = "LOC123104584", Met_D = "LOC123179983")	list(6)	list(10)
Met_B, Met_D	pericarp_cluster	embryo_cluster	-0.371008	0	< 0.005	5e+05	list(Met_B = "LOC123104584", Met_D = "LOC123179983")	list(Met_B = "LOC123104584", Met_D = "LOC123179983")	list(6)	list(9)
Met_B, Met_D	crease_clusters	embryo_cluster	-0.416661	0	< 0.005	5e+05	list(Met_B = "LOC123104584", Met_D = "LOC123179983")	list(Met_B = "LOC123104584", Met_D = "LOC123179983")	list(10)	list(9)

## Sheet: Table S9
D02263D4_ASI_pairwise_tests
gene_common_name	cluster_group_1_name	cluster_group_2_name	observed_difference_in_means	estimated_p_value	adjusted_p_value	replicates	gene_1_name	gene_2_name	gene_1_cluster_ID	gene_2_cluster_ID
ASI_A	endosperm_clusters	pericarp_cluster	0.00776915	0.77877	1	5e+05	LOC123185730	LOC123185730	list(1, 2, 4, 7, 11)	list(6)
ASI_A	endosperm_clusters	crease_clusters	0.00776915	0.789166	1	5e+05	LOC123185730	LOC123185730	list(1, 2, 4, 7, 11)	list(10)
ASI_A	endosperm_clusters	embryo_cluster	0.00776915	0.784614	1	5e+05	LOC123185730	LOC123185730	list(1, 2, 4, 7, 11)	list(9)
ASI_A	pericarp_cluster	crease_clusters	0	1	1	5e+05	LOC123185730	LOC123185730	list(6)	list(10)
ASI_A	pericarp_cluster	embryo_cluster	0	1	1	5e+05	LOC123185730	LOC123185730	list(6)	list(9)
ASI_A	crease_clusters	embryo_cluster	0	1	1	5e+05	LOC123185730	LOC123185730	list(10)	list(9)
ASI_B	endosperm_clusters	pericarp_cluster	-0.321352	0	< 0.005	5e+05	LOC123041664	LOC123041664	list(1, 2, 4, 7, 11)	list(6)
ASI_B	endosperm_clusters	crease_clusters	0.0458717	0.131962	1	5e+05	LOC123041664	LOC123041664	list(1, 2, 4, 7, 11)	list(10)
ASI_B	endosperm_clusters	embryo_cluster	0.0464563	0.129176	1	5e+05	LOC123041664	LOC123041664	list(1, 2, 4, 7, 11)	list(9)
ASI_B	pericarp_cluster	crease_clusters	0.367224	0	< 0.005	5e+05	LOC123041664	LOC123041664	list(6)	list(10)
ASI_B	pericarp_cluster	embryo_cluster	0.367809	0	< 0.005	5e+05	LOC123041664	LOC123041664	list(6)	list(9)
ASI_B	crease_clusters	embryo_cluster	0.000584582	1	1	5e+05	LOC123041664	LOC123041664	list(10)	list(9)
ASI_D	endosperm_clusters	pericarp_cluster	-0.128353	0.007836	1	5e+05	LOC123049628	LOC123049628	list(1, 2, 4, 7, 11)	list(6)
ASI_D	endosperm_clusters	crease_clusters	0.12449	0.00506	1	5e+05	LOC123049628	LOC123049628	list(1, 2, 4, 7, 11)	list(10)
ASI_D	endosperm_clusters	embryo_cluster	0.116379	0.00735	1	5e+05	LOC123049628	LOC123049628	list(1, 2, 4, 7, 11)	list(9)
ASI_D	pericarp_cluster	crease_clusters	0.252843	1.2e-05	<0.05	5e+05	LOC123049628	LOC123049628	list(6)	list(10)
ASI_D	pericarp_cluster	embryo_cluster	0.244732	1.2e-05	<0.05	5e+05	LOC123049628	LOC123049628	list(6)	list(9)
ASI_D	crease_clusters	embryo_cluster	-0.00811107	1	1	5e+05	LOC123049628	LOC123049628	list(10)	list(9)
